# Supplementary material for: Density-dependent feedback and higher-order interactions enable coexistence in phage–bacteria community dynamics
Source: ISME J. 2026 Mar 17;20(1):wrag041. doi: 10.1093/ismejo/wrag041 (PMC13077301; doi:10.1093/ismejo/wrag041)
Supplement: wrag041_Supplemental_Files [file wrag041_supplemental_files.zip]

Archive with 2 entries (2 files):
- HOI_ismej_March26_SI.pdf
- SI_HOI_ismej_arial_Feb2026_v2_wrag041.pdf
